# Supplementary material for: First Attempt to Couple Proteomics with the AhR Reporter Gene Bioassay in Soil Pollution Monitoring and Assessment
Source: Toxics. 2021 Dec 29;10(1):9. doi: 10.3390/toxics10010009 (PMC8779689; doi:10.3390/toxics10010009)
Supplement: Supplementary file 1 [file toxics-10-00009-s001.zip]

Archive with 1 entries (1 files):
- toxics-1500914-supplementary.pdf
